# Supplementary material for: Hyperpolarized Magnetic Resonance Imaging, Nuclear Magnetic Resonance Metabolomics, and Artificial Intelligence to Interrogate the Metabolic Evolution of Glioblastoma
Source: Metabolites. 2024 Aug 14;14(8):448. doi: 10.3390/metabo14080448 (PMC11356718; doi:10.3390/metabo14080448)
Supplement: Supplementary file 1 [file metabolites-14-00448-s001.zip]

Archive with 1 entries (1 files):
- metabolites-3012406-supplementary.pdf
